# Supplementary material for: Screening for Glucose Metabolism Disorders, Assessment the Disse Insulin Resistance Index and Hospital Prognosis of Coronary Artery Bypass Surgery
Source: J Pers Med. 2021 Aug 17;11(8):802. doi: 10.3390/jpm11080802 (PMC8401009; doi:10.3390/jpm11080802)
Supplement: Supplementary file 1 [file jpm-11-00802-s001.zip]

Archive with 1 entries (1 files):
- jpm-1313344-supplementary.pdf
